# Supplementary material for: The Toxin-Antitoxin Systems of the Opportunistic Pathogen Stenotrophomonas maltophilia of Environmental and Clinical Origin
Source: Toxins (Basel). 2020 Oct 1;12(10):635. doi: 10.3390/toxins12100635 (PMC7650669; doi:10.3390/toxins12100635)
Supplement: Supplementary file 1 [file toxins-12-00635-s001.zip]

Archive with 3 entries (2 files):
- toxins-902548 supplementary proof done/
- toxins-902548 supplementary proof done/Table S1 Predicted TA info from genomes.xlsx
- toxins-902548 supplementary proof done/toxins-902548 supplementary proof.docx
