# Supplementary material for: The Toxin-Antitoxin Systems of the Opportunistic Pathogen Stenotrophomonas maltophilia of Environmental and Clinical Origin
Source: Toxins (Basel). 2020 Oct 1;12(10):635. doi: 10.3390/toxins12100635 (PMC7650669; doi:10.3390/toxins12100635)
Supplement: Supplementary file 1 [file toxins-12-00635-s001.zip › toxins-902548 supplementary proof done/Table S1 Predicted TA info from genomes.xlsx]

## Sheet: Table S1
Table S1. TA systems detected by TA Finder in annotated S. maltophilia genomes. Example genomes containing TA system ar indicated.
No.	Predicted T family	Toxin locus tag	Toxin location	Toxin domain	Predicted A family	Antitoxin locus tag	Antitoxin location	Antitoxin domain	Genome of example TA system
1	PIN-like	BurJV3_1897	2091179..2091577	cd09981	AbrB-like	BurJV3_1896	2090948..2091172	COG2002	NC_015947.1	JV3
2	COG3832-like	BurJV3_1732	1903814..1904272	cd07814	ArsR-like	BurJV3_1733	1904275..1904607	cd00090	NC_015947.1	JV3
3	COG3832-like	BurJV3_1734	1904618..1905073	cd07814	ArsR-like	BurJV3_1733	1904275..1904607	cd00090	NC_015947.1	JV3
4	-	BurJV3_2198	2421022..2422554	pfam12568	-	BurJV3_2197	2420457..2421017	pfam00440	NC_015947.1	JV3
5	COG3832-like	BurJV3_1604	1756836..1757315	cd07814	ArsR-like	BurJV3_1603	1756496..1756855	cd00090	NC_015947.1	JV3
6	-	BurJV3_1069	1197661..1198107	COG1246	-	BurJV3_1070	1198293..1199198	pfam00126	NC_015947.1	JV3
7	relE-like	C6Y55_01310	297393..297695	COG3657	relB	C6Y55_01305	297047..297334	COG3636	NZ_CP027562.1	SJTH1
8	relE-like	Smlt4256	4371147..4371536	-	Xre-like	Smlt4255	4370831..4371163	-	NC_010943.1	K279
9	HicA-like	DM611_14415	3054801..3054983	COG1724	HicB-like	DM611_14410	3054400..3054792	COG1598	NZ_CP029773.1	SJTL3
10	relE-like	BurJV3_3054	3367697..3368059	-	RHH-like	BurJV3_3055	3368056..3368298	-	NC_015947.1	JV3
11	-	Smlt2117	2140788..2141516	pfam08445	-	Smlt2118	2141531..2142196	cd00090	NC_010943.1	K279
12	HipA-like	Smlt0134	143816..145138	COG3550	Xre-like	Smlt0135	145142..145399	cd00093	NC_010943.1	K279
13	higB	C6Y55_18555	3961916..3962194	COG3549	Xre-like	C6Y55_18550	3961599..3961904	COG3093	NZ_CP027562.1	SJTH1
14	COG3832-like	BurJV3_2815	3092666..3093016	-	ArsR-like	BurJV3_2816	3093016..3093372	-	NC_015947.1	JV3
15	-	C6Y55_20175	4331122..4332309	pfam12568	-	C6Y55_20180	4332508..4333413	pfam00126	NZ_CP027562.1	SJTH1
16	higB	C6Y55_19870	4264326..4264604	COG3549	Xre-like	C6Y55_19865	4264016..4264315	COG3093	NZ_CP027562.1	SJTH1
17	relE-like	Smal_3026	3376627..3376953	-	RHH-like	Smal_3027	3376940..3377197	-	NC_011071.1	R551-3
18	COG3832-like	BurJV3_1732	1903814..1904272	cd07814	Xre-like	BurJV3_1731	1903259..1903678	TIGR01764	NC_015947.1	JV3
19	relE-like	C6Y55_10515	2259950..2260228	COG3549	Xre-like	C6Y55_10520	2260237..2260524	COG3093	NZ_CP027562.1	SJTH1
20	-	VN11_20615	4534099..4534629	pfam13420	-	VN11_20610	4533238..4533942	COG3710	NZ_CP011010.1	ISMMS3
21	-	Smal_2546	2839504..2839686	COG1724	-	Smal_2547	2839760..2840488	pfam00325	NC_011071.1	R551-3
22	relE-like	BurJV3_0111	130243..130524	COG3549	Xre-like	BurJV3_0110	129933..130229	COG5499	NC_015947.1	JV3
23	relE-like	DP16_3651	3858404..3858745	COG4679	Xre-like	DP16_3652	3858742..3859089	pfam13744	NZ_CP008838.1	13637
24	-	YH67_RS20385	162854..163813	COG1246	-	YH67_RS00700	163815..164144	cd00090	NZ_CP011306.1	ISMMS2
25	HipA-like	C6Y55_07690	1659033..1660337	COG3550	Xre-like	C6Y55_07685	1658723..1659040	COG1476	NZ_CP027562.1	SJTH1
26	-	SMD_1880	2080493..2080948	cd07814	-	SMD_1881	2081132..2081587	pfam01047	NC_017671.1	D457
27	COG2856-like	DP16_444	477648..478577	COG2856	Xre-like	DP16_445	478591..478920	cd00093	NZ_CP008838.1	13637
28	-	YH68_RS11115	2427904..2429436	pfam12568	-	YH68_RS11110	2427336..2427899	pfam00440	NZ_CP011306.1	ISMMS2R
29	HipA-like	A7326_00450	111286..112572	COG3550	Xre-like	A7326_00455	112606..112992	pfam13744	NZ_CP015612.1	OUC_Est10
30	relE-like	A7326_17850	3917303..3917605	COG4680	Xre-like	A7326_17845	3916947..3917306	COG5499	NZ_CP015612.1	OUC_Est10
31	relE-like	AL480_12985	2689161..2689580	COG4683	Xre-like	AL480_12980	2688605..2689159	pfam13744	NZ_CP014014.1	FDAARGOS_92
32	relE-like	C6Y55_18310	3908132..3908470	COG4679	COG5606-like	C6Y55_18305	3907788..3908135	cd00093	NZ_CP027562.1	SJTH1
33	-	SAMEA4076705_03344	3492457..3492966	pfam11848	-	SAMEA4076705_03345	3492947..3494026	cd00093	NZ_LT906480.1	NCTC10257
34	-	Smlt1306	1343295..1344665	pfam12568	-	Smlt1305	1342737..1343207	smart00422	NC_010943.1	K279
35	-	Smlt0806	848847..850007	pfam12568	-	Smlt0807	850181..850702	pfam01527	NC_010943.1	K279
36	HipA-like	Smal_0139	177464..178846	COG3550	Xre-like	Smal_0140	178843..179106	COG5606	NC_011071.1	R551-3
37	-	Smal_1052	1204611..1205525	COG1246	-	Smal_1053	1205585..1206517	pfam00126	NC_011071.1	R551-3
38	relE-like	SMD_0881	989732..990097	COG4679	COG5606-like	SMD_0882	990097..990417	COG5606	NC_017671.1	D457
39	-	BurJV3_1783	1949193..1949807	pfam14367	-	BurJV3_1784	1949807..1951006	smart00530	NC_015947.1	JV3
40	PIN-like	SMD_1527	1695133..1695480	-	MerR-like	SMD_1526	1694438..1694908	-	NC_017671.1	D457
41	COG5654-like	SMD_1507	1679100..1679732	-	Xre-like	SMD_1506	1678455..1679087	-	NC_017671.1	D457
42	relE-like	BTU49_RS12275	2658251..2658568	-	Xre-like	BTU49_RS12270	2657953..2658264	-	NZ_CP018756.1	AA1
43	MNT-like	BTU49_RS13430	2917837..2918490	-	HEPN-like	BTU49_RS13425	2917467..2917874	-	NZ_CP018756.1	AA1
44	relE-like	BTU49_RS14725	3230494..3230808	-	Xre-like	BTU49_RS14730	3230812..3231108	-	NZ_CP018756.1	AA1
45	COG2856-like	A7326_06185	1347488..1348423	-	Xre-like	A7326_06180	1346906..1347454	-	NZ_CP015612.1	OUC_Est10
46	COG5654-like	SmaCSM2_RS07525	1642560..1643192	-	Xre-like	SmaCSM2_RS07520	1641921..1642547	-	NZ_CP025298.1	CSM2
47	HicA-like	DM611_21950	4739687..4740967	-	RHH-like	DM611_21955	4741032..4741574	-	NZ_CP029773.1	SJTL3
48	relE-like	Smlt1335	1365820..1366203	-	Xre-like	Smlt1334	1365534..1365839	-	NC_010943.1	K279
49	COG2856-like	Smlt1897	1940601..1941413	-	Xre-like	Smlt1898	1941414..1941692	-	NC_010943.1	K279
